# Supplementary material for: Layer specific and general requirements for ERK/MAPK signaling in the developing neocortex
Source: eLife. 2016 Feb 5;5:e11123. doi: 10.7554/eLife.11123 (PMC4758957; doi:10.7554/eLife.11123)
Supplement: Figure 2—source data 1. — (A) Gene expression profiling of RNA extracts from the cortex of control and Map2k1/2;Neurod6-Cre mice collected at P9 (n=2) and P14 (n=3) revealed significantly diminished expression (fold change>1.5 and p<0.05) of many genes that are known to be expressed in layer 5 neurons (red filled boxes). DOI: http://dx.doi.org/10.7554/eLife.11123.006 [file elife-11123-fig2-data1.xlsx]

## Sheet: Sheet1
			Map2k1/2;Neurod6-Cre Cortex
			P9		P14
Gene Symbol	Gene Name	Layer	Fold change	p-val	Fold Change	p-val
Frmd4b	FERM domain containing 4B	2	1.03141	0.51777	1.02356	0.798443
Nnmt	nicotinamide N-methyltransferase	2	-1.23116	0.298466	-1.16088	0.0335135
Epha3	Eph receptor A3	2	-1.0477	0.611336	-1.19244	0.112834
Rgs8	regulator of G-protein signaling 8	2-3	1.2415	0.111029	-1.15771	0.00444197
Tle1	transducin-like enhancer of split 1, homolog of Drosophila E(spl)	2-3	1.09684	0.422363	-1.02626	0.690803
Flrt3	fibronectin leucine rich transmembrane protein 3	2-3	1.10078	0.296919	1.0516	0.584505
Cux1	cut-like homeobox 1	2-4	1.32497	0.10111	1.30866	0.00260039
Cux2	cut-like homeobox 2	2-4	1.49	0.0564528	1.27147	0.0415781
Pou3f2/Brn2	POU domain, class 3, transcription factor 2	2-4	1.21267	0.0914257	1.03996	0.888646
Pvrl3/Nectin3	poliovirus receptor-related 3	3-4	1.08162	0.0970758	1.01629	0.711473
Gpr88	G-protein coupled receptor 88	2-4	1.1047	0.469016	-1.08804	0.446106
Shisa6	shisa homolog 6 (Xenopus laevis)	3-4	-1.01488	0.960035	-1.02191	0.879407
Cav1	caveolin 1, caveolae protein	3-4	1.09687	0.591458	-1.17229	0.502737
Chn2	chimerin (chimaerin) 2	3-4	1.29842	0.0234059	1.21057	0.280752
Rorb	RAR-related orphan receptor beta	4	1.70627	0.0506892	1.81239	6.50459e-05
Unc5d	unc-5 homolog D (C. elegans)	4	1.64893	0.0650257	1.88887	0.0057647
Ntn4	netrin 4	4	-1.05729	0.189154	1.01477	0.853915
Limch1	LIM and calponin homology domains 1	2-4	1.08479	0.118057	1.07629	0.0705406
Inhba	inhibin beta-A	2-4	1.01144	0.987646	-1.09757	0.299574
Tmtc4	transmembrane and tetratricopeptide repeat containing 4	2-4	-1.27266	0.255524	-1.29048	0.104131
Btg1	B-cell translocation gene 1, anti-proliferative	2-4	1.16311	0.128374	1.0657	0.602035
Cpne4	copine IV	2-4	1.27343	0.0303835	1.25797	0.159986
Lpl	lipoprotein lipase	2/3, 5	1.65012	0.0722891	1.08033	0.695271
Hspb3	heat shock protein 3	2/3, 5	1.05899	0.683964	-1.33912	0.00150071
Satb2	special AT-rich sequence binding protein 2	2-5	-1.31863	0.0385997	-1.30656	0.168802
Lmo4	LIM domain only 4	2-6	-1.48418	0.115086	-1.74202	0.000510228
Etv1/Er81	ets variant gene 1	5	-1.84175	0.00862024	-1.8138	0.00594302
Etv5/Erm	ets variant gene 5	5	-2.0838	0.0033568	-2.14504	0.000649804
Diap3	diaphanous homolog 3 (Drosophila)	5	-1.08313	0.819225	-1.05023	0.408033
Reln	reelin	5	1.03336	0.425842	-1.13409	0.242575
Adcyap1/Pacap	adenylate cyclase activating polypeptide 1	5	-2.43178	0.0124357	-2.72413	0.00505328
Tmem163	transmembrane protein 163	5	-1.43844	0.0327355	-1.04768	0.778846
Pcp4	Purkinje cell protein 4	5-6	-1.14934	0.447738	-1.05436	0.0836183
Tshz2	teashirt zinc finger family member 2	5	-1.71382	0.0898999	-1.77158	0.0529281
Ldb2/Clim1	LIM domain binding 2	5	-1.71381	0.0502495	-2.20246	0.011368
Netrin G1	netrin G1	5	-1.241	0.138714	-1.15013	0.149309
Nts	neurotensin	5	-2.68218	0.0264494	1.02989	0.922413
Opn3	opsin 3	5	-2.92237	0.0428679	-1.9391	0.00428558
Ramp3	receptor (calcitonin) activity modifying protein 3	5	-2.09255	0.0771182	-1.72647	0.0179561
Fezf2	Fez family zinc finger 2	5	-1.5035	0.14793	-1.71119	0.0584323
Bcl11b/Ctip2	B-cell leukemia/lymphoma 11B	5-6	1.03485	0.764222	1.10369	0.0619405
Cntn6	contactin 6	5	1.00969	0.887753	-1.43553	0.0954513
Crim1	cysteine rich transmembrane BMP regulator 1 (chordin like)	5	-1.81231	0.0106662	-1.19228	0.0520496
Crym	crystallin, mu	5	-1.30315	0.137191	-2.2752	0.000506804
S100a10	S100 calcium binding protein A10 (calpactin)	5	-1.51817	0.0245973	-1.1609	0.480323
Dkk3	dickkopf homolog 3 (Xenopus laevis)	5b-6	-1.73459	0.0908766	-1.71708	0.0220407
Nefh	neurofilament, heavy polypeptide	5	-1.07067	0.676518	1.51002	0.00843671
Lhx2	LIM homeobox protein 2	5	-1.01174	0.793719	-1.10728	0.0183102
Sox5	SRY-box containing gene 5	5-6	-1.16635	0.102313	-1.23232	0.000999913
Foxp2	forkhead box P2	6	1.01152	0.841302	1.17687	0.172696
Tbr1	T-box brain gene 1	6	-1.18976	0.0623221	-1.26402	0.0234458
Wnt7b	wingless-related MMTV integration site 7B	6	1.26447	0.0396426	1.40558	0.00323158
Cdh9	cadherin 9	6	1.08143	0.185515	1.07207	0.577622
Ppp1r1b	protein phosphatase 1, regulatory (inhibitor) subunit 1B	6	1.09264	0.463449	1.35924	0.0644731
Tle4/Grg4	transducin-like enhancer of split 4, homolog of Drosophila E(spl)	6-sp	-1.25854	0.0573245	-1.5499	0.0638004
Ptpru/PTPlambda	protein tyrosine phosphatase, receptor type, U	2, 6	-1.47682	0.0361049	-1.53027	0.000486042
